# Supplementary material for: Does practicing a wide range of joint angle configurations lead to higher flexibility in a manual obstacle-avoidance target-pointing task?
Source: PLoS One. 2017 Jul 10;12(7):e0181041. doi: 10.1371/journal.pone.0181041 (PMC5507288; doi:10.1371/journal.pone.0181041)
Supplement: S1 File — The third tab gives the explanation of the abbreviations. (XLSX) [file pone.0181041.s001.xlsx]

## Sheet: Data
PP	ExpCont	GEV33.1	GEV33.2	GEV33.3	GEV100.1	GEV100.2	GEV100.3	NGEV33.1	NGEV33.2	NGEV33.3	NGEV100.1	NGEV100.2	NGEV100.3	RATIO33.1	RATIO33.2	RATIO33.3	RATIO100.1	RATIO100.2	RATIO100.3	JAVar33.1	JAVar33.2	JAVar33.3	JAVar100.1	JAVar100.2	JAVar100.3	JARange33.1	JARange33.2Collapsed	JARange100.1	JARange100.2Collapsed	MT.1	MT.2Collapsed	MT.3	SIV.1	SIV.2Collapsed	SIV.3	XendSD.1	XendSD.2Collapsed	XendSD.3	YendSD.1	YendSD.2Collapsed	YendSD.3	PeakVel.1	PeakVel.2Collapsed	PeakVel.3	SPE33.1	SPE33.3	SPE100.1	SPE100.3	SE33.1
1	1	-6.1637	-5.56748	-5.7871	-6.177	-5.71739	-5.9393	-6.0129	-6.14699	-5.6199	-7.5997	-6.31013	-6.5591	-0.77	-0.44	-0.78	-0.22	-0.44	-0.43	0.00221858	0.00334144	0.00325296	0.00155124	0.00286835	0.0022283	0.161673	0.324555	0.150031	0.315519	0.827241	0.697922	0.688333	0.324494	0.451076	0.377781	3.41526	3.81087	4.48114	2.47839	3.9373	3.73429	923.408	1098.24	1135.36	0.00127335	0.00117887	0.000622832	0.00112064	0.00110887
2	1	-6.8311	-5.76137	-6.2834	-6.3985	-6.13612	-6.692	-5.4363	-6.06548	-7.0467	-6.6705	-6.67863	-7.6858	-1.62	-0.55	-0.38	-0.57	-0.46	-0.31	0.00217164	0.00306288	0.00153478	0.00153191	0.00190645	0.000980321	0.165886	0.306911	0.149809	0.23173	0.724	0.558272	0.647333	0.307209	0.404233	0.293961	4.49292	4.07228	3.67631	3.9505	3.91804	2.11599	1163.41	1201.59	1021.64	0.00423826	0.000958477	0.00129472	0.000518594	0.00141359
3	1	-5.8557	-5.68948	-5.8872	-5.3616	-5.52187	-5.7285	-6.1598	-5.48862	-6.1267	-6.1053	-5.70914	-6.2844	-0.55	-0.8	-0.58	-0.39	-0.6	-0.45	0.00261328	0.00377327	0.00257768	0.00387273	0.00394038	0.00278968	0.175518	0.339644	0.230114	0.32069	0.725417	0.674678	0.639333	0.460452	0.502543	0.526081	6.54477	4.24791	3.92764	4.39811	3.84462	4.52866	1024.39	1110.98	1119.78	0.00501005	0.00297681	0.00431892	0.0012057	0.00186593
6	1	-5.654	-6.01001	-6.6408	-6.1756	-6.28602	-6.66	-5.8451	-5.93025	-5.9699	-6.771	-6.44457	-7.1403	-0.6	-0.73	-1.08	-0.44	-0.62	-0.48	0.00330036	0.00259993	0.00172219	0.00176862	0.00184445	0.0011183	0.235634	0.32447	0.159466	0.271814	0.48	0.4778	0.529667	0.298296	0.444376	0.385138	3.08223	3.66461	2.55571	2.50414	3.30292	2.67188	1435.05	1535.67	1281.81	0.00520062	0.00359037	0.00181591	0.00149797	0.00259707
7	1	-6.7784	-6.28299	-7.0219	-6.0166	-6.59809	-6.758	-6.7908	-6.93293	-7.4756	-7.0391	-7.34035	-7.7007	-0.69	-0.42	-0.49	-0.31	-0.39	-0.33	0.00113343	0.00162069	0.000783687	0.00191762	0.00118535	0.000925176	0.127059	0.236579	0.157213	0.185619	0.911333	0.68305	0.773	0.259915	0.467202	0.632914	3.41941	2.96002	2.70285	2.51658	2.5948	3.21179	831.632	914.728	761.168	0.0020545	0.000628716	0.00285172	0.000510932	0.00101698
8	1	-6.1852	-5.80366	-5.9422	-6.5762	-6.12965	-6.4281	-6.4612	-6.50081	-6.5806	-7.4624	-7.07224	-7.3987	-0.56	-0.4	-0.42	-0.35	-0.33	-0.32	0.00189411	0.00261972	0.00221315	0.00112013	0.00180857	0.00128105	0.155857	0.297098	0.127937	0.224099	0.729	0.712083	0.859333	0.40882	0.376229	0.327155	2.31407	2.40561	1.95395	2.26496	2.10092	1.89921	1056.29	1042.13	896.586	0.00266981	0.00192353	0.000727254	0.000644457	0.001696
9	1	-5.4016	-5.96813	-6.702	-5.9606	-6.23898	-6.4729	-6.6314	-6.3679	-6.4743	-7.9772	-6.48103	-7.1755	-0.26	-0.51	-0.81	-0.12	-0.58	-0.4	0.00344584	0.00257553	0.00133314	0.00183334	0.00195663	0.00128481	0.157184	0.286529	0.139138	0.238969	0.696667	0.58018	0.674667	0.553861	0.430778	0.346689	3.4377	3.71578	3.78613	2.47204	3.21494	2.91899	966.494	1120.86	894.635	0.000450887	0.00228013	0.000380201	0.000863998	0.000212267
11	1	-6.496	-6.44866	-6.5744	-6.4541	-6.45233	-7.0849	-5.6748	-5.96022	-6.5195	-7.4482	-6.45647	-7.5817	-1.19	-0.97	-0.72	-0.31	-0.69	-0.48	0.00215013	0.00199625	0.00142192	0.00124358	0.00162559	0.000728321	0.189664	0.29255	0.120222	0.232164	0.631034	0.622214	0.764	0.307373	0.287464	0.286145	2.08742	2.62945	1.83724	2.45504	2.53116	1.38135	1073.05	1159.25	910.141	0.00192988	0.00134395	0.000555037	0.000694554	0.00123289
12	1	-6.2551	-6.17826	-7.3664	-6.3167	-6.11867	-6.9718	-6.286	-6.57735	-7.2247	-7.4305	-7.03733	-7.8648	-0.68	-0.51	-0.77	-0.28	-0.34	-0.34	0.00190117	0.0019435	0.000664205	0.00140151	0.0017917	0.000753305	0.170548	0.296419	0.143631	0.237209	0.624333	0.659708	0.751667	0.447511	0.620411	0.567279	3.25934	3.52515	2.88675	2.5141	2.89102	2.27715	1167.84	1043.02	902.024	0.00317092	0.000732139	0.00144561	0.000524158	0.000707775
13	1	-6.7169	-6.43798	-6.8186	-6.827	-6.87568	-7.1997	-6.6436	-6.59723	-7.0189	-7.8273	-6.80439	-8.3718	-0.73	-0.62	-0.6	-0.31	-0.73	-0.27	0.00124095	0.00162149	0.00102708	0.000855625	0.00115102	0.000574967	0.141256	0.243478	0.113062	0.173604	0.758	0.624046	0.613	0.310124	0.400224	0.285263	2.05025	2.8379	2.73857	1.81421	3.02798	2.93339	1052.77	1183.72	1092.98	0.00188994	0.00075745	0.000491164	0.000202668	0.00159396
14	1	-7.0001	-6.66653	-7.1635	-6.8149	-6.79994	-7.4705	-6.5048	-6.47311	-6.4401	-6.5767	-6.76848	-7.6908	-0.97	-0.79	-1.12	-0.82	-0.71	-0.59	0.00110657	0.00143576	0.00104831	0.00119566	0.00119969	0.000532098	0.133226	0.237373	0.149138	0.205595	0.548333	0.536929	0.592667	0.238629	0.305062	0.250961	2.89571	3.05656	3.20616	3.46083	3.01735	3.19662	1378.71	1352.83	1101.69	0.00168685	0.00153115	0.00174644	0.000417725	0.00107928
15	1	-6.064	-6.59969	-6.2952	-6.0351	-6.82696	-6.9676	-4.835	-6.76431	-6.6463	-6.4458	-7.38114	-8.2969	-1.49	-0.61	-0.53	-0.51	-0.45	-0.23	0.00419896	0.00134178	0.00166301	0.00212457	0.000963671	0.000711008	0.209401	0.237354	0.158851	0.172236	0.822	0.714539	0.756	0.466703	0.487992	0.318939	2.78422	3.0655	2.60732	2.91463	2.45981	3.17353	908.921	1026.31	980.939	0.00467909	0.000857349	0.00108819	0.000660916	0.00133556
16	1	-6.3463	-6.50175	-6.8449	-5.7664	-6.37863	-6.9701	-7.1513	-6.04542	-6.9029	-7.0656	-7.36025	-7.9214	-0.37	-0.95	-0.66	-0.24	-0.32	-0.33	0.00143012	0.00195784	0.00104487	0.00237201	0.00139312	0.000747318	0.148325	0.260673	0.21773	0.219333	1.01567	0.867026	0.709667	0.197742	0.286827	0.291423	2.41047	2.10515	2.37827	2.03153	1.86272	1.80034	911.123	810.302	862.767	0.00228176	0.00158369	0.00191247	0.000765858	0.00118809
1	2	-6.14963	#NULL!	-5.73045	-6.12948	#NULL!	-6.15328	-6.73945	#NULL!	-6.54842	-6.65301	#NULL!	-7.57813	-0.44	#NULL!	-0.37	-0.47	#NULL!	-0.22	0.00181728	#NULL!	0.0026412	0.00188184	#NULL!	0.00158816	#NULL!	#NULL!	#NULL!	#NULL!	0.489667	#NULL!	0.397667	0.416091	#NULL!	0.497066	5.15724	#NULL!	4.55765	4.30999	#NULL!	4.19966	1449.3	#NULL!	1521.22	0.00131014	0.00124174	0.000558096	0.000500492	0.000391558
2	2	-6.44042	#NULL!	-5.5998	-6.52834	#NULL!	-6.59925	-7.44765	#NULL!	-6.55334	-7.65493	#NULL!	-7.2828	-0.31	#NULL!	-0.33	-0.28	#NULL!	-0.41	0.00125809	#NULL!	0.00294085	0.00113219	#NULL!	0.00113668	#NULL!	#NULL!	#NULL!	#NULL!	0.360333	#NULL!	0.452	0.520223	#NULL!	0.358003	7.48218	#NULL!	5.05463	4.74086	#NULL!	4.04115	1429.03	#NULL!	1407.51	0.000447774	0.00189573	0.000775429	0.000576548	0.000919468
3	2	-6.76028	#NULL!	-5.75793	-6.77173	#NULL!	-6.12566	-8.31731	#NULL!	-6.3372	-7.49069	#NULL!	-6.38984	-0.19	#NULL!	-0.44	-0.4	#NULL!	-0.57	0.000854018	#NULL!	0.00269484	0.000949894	#NULL!	0.00201688	#NULL!	#NULL!	#NULL!	#NULL!	0.475	#NULL!	0.446667	0.415725	#NULL!	0.486726	3.86038	#NULL!	4.06017	3.04929	#NULL!	3.61749	1360.03	#NULL!	1390.06	0.000356103	0.000714557	0.000557111	0.000573969	0.000639938
4	2	-6.14936	#NULL!	-6.27073	-5.97969	#NULL!	-6.17234	-6.50652	#NULL!	-6.79315	-6.90238	#NULL!	-6.24261	-0.53	#NULL!	-0.47	-0.33	#NULL!	-0.66	0.00192112	#NULL!	0.00163438	0.00202154	#NULL!	0.00203916	#NULL!	#NULL!	#NULL!	#NULL!	0.641724	#NULL!	0.522	0.26903	#NULL!	0.272169	4.03427	#NULL!	4.8898	2.42682	#NULL!	2.91567	1111.8	#NULL!	1248.83	0.000548446	0.000783125	0.00065803	0.000317629	0.00131763
5	2	-6.40075	#NULL!	-6.47629	-6.76663	#NULL!	-6.2828	-6.8293	#NULL!	-7.00701	-6.89902	#NULL!	-6.62331	-0.5	#NULL!	-0.46	-0.63	#NULL!	-0.54	0.00146742	#NULL!	0.00132818	0.00110397	#NULL!	0.00168846	#NULL!	#NULL!	#NULL!	#NULL!	0.598	#NULL!	0.511333	0.512151	#NULL!	0.594072	3.28717	#NULL!	4.0763	2.89872	#NULL!	3.43443	1208.34	#NULL!	1300.66	0.000431483	0.000916907	0.000454563	0.000662377	0.00190688
7	2	-6.40504	#NULL!	-6.36847	-6.74357	#NULL!	-6.55004	-6.97018	#NULL!	-6.92013	-7.15877	#NULL!	-7.32807	-0.45	#NULL!	-0.45	-0.51	#NULL!	-0.38	0.0014153	#NULL!	0.00147242	0.00104496	#NULL!	0.00117232	#NULL!	#NULL!	#NULL!	#NULL!	0.530333	#NULL!	0.491	0.550487	#NULL!	0.558201	4.66674	#NULL!	3.87395	4.11404	#NULL!	4.07009	1787	#NULL!	1829.43	0.00070711	0.00103776	0.00133815	0.000652382	0.00120247
8	2	-6.3509	#NULL!	-6.56209	-6.34577	#NULL!	-6.29906	-7.13765	#NULL!	-6.93454	-7.29706	#NULL!	-7.12826	-0.38	#NULL!	-0.52	-0.33	#NULL!	-0.36	0.00142832	#NULL!	0.00126648	0.00139527	#NULL!	0.00149272	#NULL!	#NULL!	#NULL!	#NULL!	0.480667	#NULL!	0.459667	0.297481	#NULL!	0.404876	4.54274	#NULL!	4.80437	3.82663	#NULL!	3.91621	1581.05	#NULL!	1508.36	0.00163059	0.000945933	0.000539109	0.000771452	0.000938375
9	2	-5.82351	#NULL!	-6.05487	-6.12928	#NULL!	-5.78508	-6.41717	#NULL!	-6.53061	-6.91396	#NULL!	-6.36308	-0.44	#NULL!	-0.48	-0.38	#NULL!	-0.45	0.00251589	#NULL!	0.00205031	0.00178337	#NULL!	0.0026234	#NULL!	#NULL!	#NULL!	#NULL!	0.578	#NULL!	0.568	0.411702	#NULL!	0.406182	2.90711	#NULL!	3.64006	2.62895	#NULL!	3.8655	1253.77	#NULL!	1228.59	0.0011111	0.00129928	0.000589209	0.000573183	0.00151102
10	2	-5.5714	#NULL!	-5.97289	-5.29335	#NULL!	-6.1016	-4.17367	#NULL!	-6.09638	-5.53026	#NULL!	-6.8339	-1.62	#NULL!	-0.63	-0.58	#NULL!	-0.39	0.00766863	#NULL!	0.00244825	0.00467158	#NULL!	0.00185174	#NULL!	#NULL!	#NULL!	#NULL!	0.823	#NULL!	0.801333	0.478235	#NULL!	0.513054	2.87597	#NULL!	3.33033	3.62567	#NULL!	3.37333	929.114	#NULL!	982.474	0.00119181	0.00116158	0.000891999	0.000867932	0.000776174
[truncated: 31 more columns]

## Sheet: Data Regression maximum height 
PP	Obstacle height	Maximum height (m)
1	5	0.12478
1	6	0.13692
1	7	0.14607
1	8	0.15332
1	9	0.15428
1	11	0.18183
1	12	0.19187
1	13	0.2074
1	14	0.20711
1	15	0.22308
2	5	0.10663
2	6	0.11241
2	7	0.12471
2	8	0.13515
2	9	0.14354
2	11	0.16553
2	12	0.17388
2	13	0.18128
2	14	0.18494
2	15	0.19936
3	5	0.10261
3	6	0.11262
3	7	0.12797
3	8	0.13766
3	9	0.14797
3	11	0.1742
3	12	0.18452
3	13	0.20145
3	14	0.20655
3	15	0.22158
6	5	0.10915
6	6	0.11642
6	7	0.1279
6	8	0.14122
6	9	0.148
6	11	0.17241
6	12	0.18607
6	13	0.19584
6	14	0.20947
6	15	0.22507
7	5	0.10068
7	6	0.10445
7	7	0.12106
7	8	0.12259
7	9	0.13392
7	11	0.15695
7	12	0.16415
7	13	0.18118
7	14	0.18147
7	15	0.19925
8	5	0.10758
8	6	0.11271
8	7	0.12647
8	8	0.13612
8	9	0.1442
8	11	0.17247
8	12	0.18029
8	13	0.19807
8	14	0.19904
8	15	0.21263
9	5	0.08723
9	6	0.09926
9	7	0.11442
9	8	0.12491
9	9	0.13852
9	11	0.16748
9	12	0.17201
9	13	0.18726
9	14	0.19394
9	15	0.20667
11	5	0.10354
11	6	0.11083
11	7	0.12225
11	8	0.1317
11	9	0.14096
11	11	0.1732
11	12	0.18238
11	13	0.19695
11	14	0.2071
11	15	0.2219
12	5	0.08629
12	6	0.09654
12	7	0.11153
12	8	0.12127
12	9	0.13037
12	11	0.16168
12	12	0.16514
12	13	0.1868
12	14	0.18966
12	15	0.20973
13	5	0.10046
13	6	0.11321
13	7	0.12433
13	8	0.13737
13	9	0.14652
13	11	0.17434
13	12	0.18205
13	13	0.19421
13	14	0.2003
13	15	0.21766
14	5	0.10415
14	6	0.11532
14	7	0.12741
14	8	0.13384
14	9	0.14575
14	11	0.17468
14	12	0.17774
14	13	0.1946
14	14	0.19794
14	15	0.20781
15	5	0.11232
15	6	0.12157
15	7	0.13262
15	8	0.13854
15	9	0.14925
15	11	0.17431
15	12	0.18238
15	13	0.19659
15	14	0.20009
15	15	0.21235
16	5	0.08393
16	6	0.09438
16	7	0.10596
16	8	0.11267
16	9	0.12386
16	11	0.14821
16	12	0.16285
16	13	0.176
16	14	0.18446
16	15	0.20039

## Sheet: Explanation abbreviations
PP	Participant number
ExpCont	Experimental (1) or Control (2) group
…33.1	33 is at the obstacle and 1 is the pretest
…33.2	33 is at the obstacle and 2 is during practice
…100.3	100 is at the end of the movement and 3 is the posttest
GEV	Goal-equivalent variability
NGEV	Non goal-equivalent variability
JAvar	Joint angle variance
JArange	Joint angle range
Collapsed	Collapsed over obstacles
MT	Movement time
SIV	Symmetry index of velocity
XendSD	Standard deviation of endpoint in forward direction
YendSD	Standard deviation of endpoint in sideward direction
PeakVel	Peak velocity
SPE	Shoulder plane elevation
SE	Shoulder elevation
SIO	Shoulder inward outward rotation
EFE	Elbow flexion extension
FPS	Forearm pronation supination
WFE	Wrist flexion extension
WAA	Wrist abduction adduction
FFE	Finger flexion extionsion
FAA	Finger abduction adduction
